# Supplementary material for: Dual Exposure to E-Cigarette Vapour and Cigarette Smoke Results in Poorer Airway Cell, Monocyte, and Macrophage Function Than Single Exposure
Source: Int J Mol Sci. 2024 May 31;25(11):6071. doi: 10.3390/ijms25116071 (PMC11173218; doi:10.3390/ijms25116071)
Supplement: Supplementary file 1 [file ijms-25-06071-s001.zip]

Archive with 1 entries (1 files):
- ijms-2972627-supplementary.pdf
